# Supplementary material for: RTMS parameters in tinnitus trials: a systematic review
Source: Sci Rep. 2019 Aug 21;9:12190. doi: 10.1038/s41598-019-48750-9 (PMC6704094; doi:10.1038/s41598-019-48750-9)
Supplement: Supplementary file 2 — Supplemental Material 2 [file 41598_2019_48750_MOESM2_ESM.xlsx]

## Sheet: Tabelle1
Authors	comments	Manufacturer - TMS Device	Type of TMS Device	Pulse Waveform	Default Pulse Waveform of TMS device	Coil Type	Coil Orientation	Stimulation Position	Stimulation Laterality	Unilateral Stimulation Index (left = 0, right = 1)	Definition of Stimulation Hemisphere	Stimulation Frequency (Hz)	Stimulation Intensity (%)	Mean Motor Threshold (%)	Motor Threshold Determination Method	Number of Sessions	Overall Pulses per Session - Auditory and Prefrontal Cortical Areas	Pulses per Session - Auditory Cortical Areas	Overall Total Pulses - Auditory and Prefrontal Cortical Areas	Total Pulses - Auditory Cortical Areas	Neuronavigation (yes/no)	Stimulation or Treatment Type in Addition to Primary Auditory Cortex Stimulation & other Primary Stimulation Positions	Study Design	Effect (% of significant Outcome Measurements)	Type of Outcome Measurements
Kleinjung et al., 2005		Magstim	Rapid	not reported	biphasic (cosine)	figure-of-eight	handle of the coil upwards	temporal cortex	unilateral	.14	not reported	1	110	not reported	visual	5	2000	2000	10000	10000	yes		randomized double-blinded parallel group placebo-controlled	significant (100.00)	TQ
Langguth et al., 2006		MagVenture/ Medtronic	MagPro	not reported	biphasic (sine)	figure-of-eight	handle of the coil upwards	temporal cortex	unilateral	0	not reported	1	110	not reported	EMG	10	2000	2000	20000	20000	yes		non-randomized non-blinded one arm	significant (100.00)	TQ
Kleinjung et al., 2007		MagVenture/ Medtronic	MagPro	not reported	biphasic (sine)	figure-of-eight	not reported	temporal cortex	unilateral	0	not reported	1	110	not reported	EMG	10	2000	2000	20000	20000	yes		non-randomized non-blinded one arm	not significant (.00)	TQ
Plewnia et al., 2007		Magstim	Rapid	not reported	biphasic (cosine)	not reported	not reported	temporo-parietal cortex	unilateral	.50	not reported	1	120	not reported	EMG	20	1800	1800	36000	36000	yes		non-randomized non-blinded cross over placebo-controlled	not significant (33.33)	TQ, VAS (loudness), VAS (annoyance)
Rossi et al., 2007		Magstim	Super Rapid	not reported	biphasic (cosine)	figure-of-eight	handle of the coil backwards	temporo-parietal cortex	unilateral	0	not reported	1	120	54.00	EMG	5	1200	1200	6000	6000	8 yes, 8 no		randomized double-blinded cross over placebo-controlled	significant (100.00)	NRS (uncomfortable)
Smith et al., 2007		Magstim	Super Rapid	not reported	biphasic (cosine)	figure-of-eight	not reported	temporal cortex	unilateral	.75	not reported	1	110	not reported	visual	5	1800	1800	9000	9000	yes		randomized single-blinded cross over placebo-controlled	not significant (.00)	VAS (severity), TSIQ
Khedr, Rothwell, Ahmed, & El-Atar, 2008		MagVenture/ Medtronic	MagLite r25	not reported	biphasic (sine)	figure-of-eight	handle of the coil upwards	temporo-parietal cortex	unilateral	0	not reported	1	100	not reported	EMG	10	1500	1500	15000	15000	no		randomized single-blinded parallel group placebo-controlled	significant (100.00)	THI, NRS (annoyance)
Khedr, Rothwell, Ahmed, & El-Atar, 2008		MagVenture/ Medtronic	MagLite r25	not reported	biphasic (sine)	figure-of-eight	handle of the coil upwards	temporo-parietal cortex	unilateral	0	not reported	10	100	not reported	EMG	10	1500	1500	15000	15000	no		randomized single-blinded parallel group placebo-controlled	significant (100.00)	THI, NRS (annoyance)
Khedr, Rothwell, Ahmed, & El-Atar, 2008	RMT<100	MagVenture/ Medtronic	MagLite r25	not reported	biphasic (sine)	figure-of-eight	handle of the coil upwards	temporo-parietal cortex	unilateral	0	not reported	25	90	not reported	EMG	10	1500	1500	15000	15000	no		randomized single-blinded parallel group placebo-controlled	significant (100.00)	THI, NRS (annoyance)
Kleinjung et al., 2008		MagVenture/ Medtronic	MagPro	not reported	biphasic (sine)	figure-of-eight	handle of the coil upwards	temporal cortex	unilateral	0	not reported	1	110	not reported	EMG	10	2000	2000	20000	20000	yes		non-randomized non-blinded parallel group active-controlled	significant (100.00)	TQ
Kleinjung et al., 2008		MagVenture/ Medtronic	MagPro	not reported	biphasic (sine)	figure-of-eight	handle of the coil upwards	temporal cortex	unilateral	0	not reported	1	110	not reported	EMG	10	2000	1000	20000	10000	yes	left 20 Hz DLPFC	non-randomized non-blinded parallel group active-controlled	significant (100.00)	TQ
Langguth et al., 2008		MagVenture/ Medtronic	MagPro	not reported	biphasic (sine)	figure-of-eight	handle of the coil upwards	temporal cortex	unilateral	0	not reported	1	110	43.40	EMG	10	2000	2000	20000	20000	yes		randomized single-blinded parallel group active-controlled	significant (100.00)	TQ
Langguth et al., 2008		MagVenture/ Medtronic	MagPro	not reported	biphasic (sine)	figure-of-eight	handle of the coil upwards	temporal cortex	unilateral	0	not reported	1	90 & 110	43.60	EMG	10	2000	2000	20000	20000	yes	left 6 Hz temporal cortex (priming stimulation)	randomized single-blinded parallel group active-controlled	significant (100.00)	TQ
Kleinjung et al., 2009		MagVenture/ Medtronic	MagPro	not reported	biphasic (sine)	figure-of-eight	handle of the coil upwards	temporal cortex	unilateral	0	not reported	1	110	43.40	EMG	10	2000	2000	20000	20000	yes	levodopa	non-randomized non-blinded one arm	significant (100.00)	TQ
Anders et al., 2010		Magstim	Super Rapid	not reported	biphasic (cosine)	figure-of-eight	not reported	temporal cortex	unilateral	0	not reported	1	110	not reported	EMG	10	1500	1500	15000	15000	yes		randomized double-blinded parallel group placebo-controlled	significant (50.00)	THI, TQ, VAS (severity), VAS (effect on daily life)
Khedr et al., 2010		MagVenture/ Medtronic	MagLite r25	not reported	biphasic (sine)	figure-of-eight	handle of the coil upwards	temporo-parietal cortex	unilateral	.60	ipsilateral	1	100	not reported	EMG	10	2000	2000	20000	20000	no		randomized single-blinded parallel group active-controlled	significant (100.00)	THI, VAS (loudness), VAS (awareness), VAS (annoyance)
Khedr et al., 2010		MagVenture/ Medtronic	MagLite r25	not reported	biphasic (sine)	figure-of-eight	handle of the coil upwards	temporo-parietal cortex	unilateral	.25	contralateral	1	100	not reported	EMG	10	2000	2000	20000	20000	no		randomized single-blinded parallel group active-controlled	significant (100.00)	THI, VAS (loudness), VAS (awareness), VAS (annoyance)
Khedr et al., 2010	RMT<100	MagVenture/ Medtronic	MagLite r25	not reported	biphasic (sine)	figure-of-eight	handle of the coil upwards	temporo-parietal cortex	unilateral	.17	ipsilateral	25	90	not reported	EMG	10	2000	2000	20000	20000	no		randomized single-blinded parallel group active-controlled	significant (100.00)	THI, VAS (loudness), VAS (awareness), VAS (annoyance)
Khedr et al., 2010	RMT<100	MagVenture/ Medtronic	MagLite r25	not reported	biphasic (sine)	figure-of-eight	handle of the coil upwards	temporo-parietal cortex	unilateral	.40	contralateral	25	90	not reported	EMG	10	2000	2000	20000	20000	no		randomized single-blinded parallel group active-controlled	significant (100.00)	THI, VAS (loudness), VAS (awareness), VAS (annoyance)
Marcondes et al., 2010		MagVenture/ Medtronic	Dantec Stimulator	not reported	biphasic (cosine)	figure-of-eight	handle of the coil backwards	temporo-parietal cortex	unilateral	0	not reported	1	110	not reported	EMG	5	1020	1020	5100	5100	no		randomized double-blinded parallel group placebo-controlled	significant (100.00)	THI, VAS (loudness) - not reported
Kleinjung et al., 2011		MagVenture/ Medtronic	MagPro	not reported	biphasic (sine)	figure-of-eight	handle of the coil upwards	temporal cortex	unilateral	0	not reported	1	110	not reported	EMG	10	2000	2000	20000	20000	no	bupropion	non-randomized non-blinded one arm	not significant (.00)	TQ
Kreuzer et al., 2011		MagVenture/ Medtronic	MagPro	not reported	biphasic (sine)	figure-of-eight	handle of the coil upwards	temporal cortex	unilateral	0	not reported	1	110	not reported	EMG	10	2000	2000	20000	20000	no		randomized single-blinded parallel group active-controlled	significant (100.00)	THI, TQ
Kreuzer et al., 2011		MagVenture/ Medtronic	MagPro	not reported	biphasic (sine)	figure-of-eight	handle of the coil upwards	temporal cortex	unilateral	0	not reported	1	110	not reported	EMG	10	2000	1000	20000	10000	no	right 1 Hz DLPFC	randomized single-blinded parallel group active-controlled	significant (100.00)	THI, TQ
Mennemeier et al., 2011		Magstim	Super Rapid	not reported	biphasic (cosine)	figure-of-eight	not reported	temporal cortex	unilateral	.62	not reported	1	110	not reported	not reported	5	1800	1800	9000	9000	yes		randomized single-blinded cross over placebo-controlled	significant (50.00)	VAS (loudness), TSI
Piccirillo et al., 2011	Outcome measurement was not reported	Neuronetics	Model 2100	not reported	biphasic (sine)	figure-of-eight	not reported	temporo-parietal cortex	unilateral	0	not reported	1	110	not reported	visual	10	2000	2000	20000	20000	no		randomized double-blinded cross over placebo-controlled	not reported	THI
Ting et al., 2011		MagVenture/ Medtronic	MagPro	not reported	biphasic (sine)	figure-of-eight	handle of the coil backwards	temporo-parietal cortex	unilateral	0	not reported	1	110	not reported	not reported	5	1000	1000	5000	5000	no		non-randomized non-blinded one arm	not significant (20.00)	THI, VAS (severity), VAS (annoyance), VAS (uncomfortable), VAS (life)
Chung et al., 2012	RMT<100	Magstim	Super Rapid	not reported	biphasic (cosine)	figure-of-eight	handle of the coil backwards	temporal cortex	unilateral	0	not reported	cTBS	80	not reported	visual	10	900	900	9000	9000	yes		randomized single-blinded parallel group placebo-controlled	significant (100.00)	THI, TQ
Plewnia et al., 2012	RMT<100	Magstim	Super Rapid	not reported	biphasic (cosine)	figure-of-eight	not reported	temporal cortex	bilateral	not relevant	not relevant	cTBS	80	not reported	visual	20	2400	2400	48000	48000	no		randomized single-blinded parallel group placebo-controlled	significant (100.00)	TQ
Plewnia et al., 2012	RMT<100	Magstim	Super Rapid	not reported	biphasic (cosine)	figure-of-eight	not reported	temporo-parietal cortex	bilateral	not relevant	not relevant	cTBS	80	not reported	visual	20	2400	2400	48000	48000	no		randomized single-blinded parallel group placebo-controlled	significant (100.00)	TQ
Barwood et al., 2013	Outcome measurement was not reported	Magstim	Rapid	not reported	biphasic (cosine)	figure-of-eight	not reported	temporal cortex	unilateral	0	not reported	1	110	not reported	EMG	10	2000	2000	20000	20000	yes		randomized single-blinded parallel group placebo-controlled	not reported	THI
De Ridder, Song, & Vanneste, 2013	DLPFC was primary stimulation position	Magstim	Super Rapid	not reported	biphasic (cosine)	figure-of-eight	handle of the coil backwards		unilateral	1	not reported	1	80	not reported	visual	10	600		6000		no	DLPFC	non-randomized non-blinded one arm	significant (100.00)	VAS (tinnitus perception)
Hoekstra, Versnel, Neggers, Niesten, & van Zanten, 2013		Magstim	Rapid	not reported	biphasic (cosine)	figure-of-eight	handle of the coil upwards	temporal cortex	bilateral	not relevant	not relevant	1	110	not reported	visual	5	4000	4000	20000	20000	yes		randomized double-blinded parallel group placebo-controlled	not significant (.00)	THI, TQ, VAS (distress)
Lehner et al., 2013		MagVenture/ Medtronic	MagPro	not reported	biphasic (sine)	figure-of-eight	not reported	temporo-parietal cortex	bilateral	not relevant	not relevant	1	110	not reported	EMG	10	4000	2000	40000	20000	no	left 20 Hz DLPFC	non-randomized non-blinded one arm	significant (50.00)	TQ, NRS (loudness), NRS (discomfort/ uncomfortable), NRS (annoyance), NRS (ignorability), NRS (unpleasantness)
S. Park et al., 2013		MagVenture/ Medtronic	MagPro	not reported	biphasic (sine)	figure-of-eight	not reported	temporal cortex	unilateral	0	not reported	1	110	not reported	visual	5	800	800	4000	4000	no		non-randomized non-blinded cross over active-controlled	significant (50.00)	THI, VAS
S. Park et al., 2013		MagVenture/ Medtronic	MagPro	not reported	biphasic (sine)	figure-of-eight	not reported	temporal cortex	unilateral	0	not reported	1	110	not reported	visual	5	1600	800	8000	4000	no	right 1 Hz DLPFC	non-randomized non-blinded cross over active-controlled	significant (100.00)	THI, VAS
Piccirillo et al., 2013		Neuronetics	Model 2100	not reported	biphasic (sine)	figure-of-eight	not reported	temporo-parietal cortex	unilateral	0	not reported	1	110	not reported	visual	20	2000	2000	40000	40000	no		randomized double-blinded cross over placebo-controlled	not significant (.00)	THI
Vanneste & De Ridder, 2013	DLPFC was primary stimulation position	Magstim	Super Rapid	not reported	biphasic (cosine)	figure-of-eight	handle of the coil backwards		medial	not relevant	not relevant	1	80	not reported	EMG	8	1500		12000		no	DLPFC	non-randomized non-blinded one arm	significant (100.00)	VAS (loudness), VAS (distress)
Yang et al., 2013		Magstim	Super Rapid	not reported	biphasic (cosine)	figure-of-eight	not reported	temporo-parietal cortex	unilateral	.62	contralateral	1	110	not reported	not reported	5	2000	2000	10000	10000	no		non-randomized non-blinded one arm	significant (100.00)	THI
Forogh, Yazdi-Bahri, Ahadi, Fereshtehnejad, & Raissi, 2014	RMT<100	Magstim	Super Rapid	not reported	biphasic (cosine)	figure-of-eight	handle of the coil upwards	temporal cortex	unilateral	0	not reported	cTBS	80	not reported	visual	4	2400	2400	9600	9600	no		randomized double-blinded parallel group active-controlled	significant (100.00)	VAS (severity)
Forogh, Yazdi-Bahri, Ahadi, Fereshtehnejad, & Raissi, 2014	RMT<100	Magstim	Super Rapid	not reported	biphasic (cosine)	figure-of-eight	handle of the coil upwards	temporal cortex	unilateral	0	not reported	10	80	not reported	visual	4	1000	1000	4000	4000	no		randomized single-blinded parallel group active-controlled	significant (100.00)	VAS (severity)
B. G. Kim et al., 2014	RMT<100	MagVenture/ Medtronic	MagPro	not reported	biphasic (sine)	figure-of-eight	not reported	temporo-parietal cortex	unilateral	.62	ipsilateral	1	90	not reported	EMG	5	600	600	3000	3000	no		randomized single-blinded parallel group active-controlled	significant (100.00)	THI, VAS (loudness), VAS (awareness), VAS (annoyance)
B. G. Kim et al., 2014	RMT<100	MagVenture/ Medtronic	MagPro	not reported	biphasic (sine)	figure-of-eight	not reported	temporo-parietal cortex	unilateral	.53	contralateral	1	90	not reported	EMG	5	600	600	3000	3000	no		randomized single-blinded parallel group active-controlled	significant (75.00)	THI, VAS (loudness), VAS (awareness), VAS (annoyance)
H. J. Kim et al., 2014	RMT<100	MagVenture/ Medtronic	MagPro	not reported	biphasic (sine)	figure-of-eight	not reported	temporo-parietal cortex	unilateral	.60	ipsilateral	1	90	not reported	EMG	5	600	600	3000	3000	no		randomized single-blinded parallel group active-controlled	significant (100.00)	THI, VAS (loudness), VAS (awareness), VAS (annoyance)
H. J. Kim et al., 2014	RMT<100	MagVenture/ Medtronic	MagPro	not reported	biphasic (sine)	figure-of-eight	not reported	temporo-parietal cortex	unilateral	.58	contralateral	1	90	not reported	EMG	5	600	600	3000	3000	no		randomized single-blinded parallel group active-controlled	significant (100.00)	THI, VAS (loudness), VAS (awareness), VAS (annoyance)
Langguth et al., 2014		MagVenture/ Medtronic	MagPro, MagOption	not reported	biphasic (sine)	figure-of-eight	handle of the coil upwards	temporal cortex	unilateral	not reported	not reported	1	110	not reported	EMG	10	2000	2000	20000	20000	yes		randomized double-blinded parallel group placebo-controlled	significant (100.00)	TQ
Langguth et al., 2014		MagVenture/ Medtronic	MagPro, MagOption	not reported	biphasic (sine)	figure-of-eight	handle of the coil upwards	temporal cortex	unilateral	0	not reported	1	110	not reported	EMG	10	2000	2000	20000	20000	no		randomized double-blinded parallel group placebo-controlled	significant (100.00)	TQ
Langguth et al., 2014		MagVenture/ Medtronic	MagPro, MagOption	not reported	biphasic (sine)	figure-of-eight	handle of the coil upwards	temporal cortex	unilateral	0	not reported	1	110	not reported	EMG	10	4000	2000	40000	20000	no	left 20 Hz DLPFC	randomized double-blinded parallel group placebo-controlled	significant (100.00)	TQ
Lo et al., 2014		MagVenture/ Medtronic	MagPro	not reported	biphasic (sine)	figure-of-eight	handle of the coil backwards	temporal cortex	unilateral	0	not reported	1	110	not reported	not reported	5	1000	1000	5000	5000	no		randomized double-blinded parallel group active-controlled	significant (100.00)	THI
Lo et al., 2014		MagVenture/ Medtronic	MagPro	not reported	biphasic (sine)	figure-of-eight	handle of the coil backwards	temporal cortex	unilateral	0	not reported	1	110	not reported	not reported	5	2000	2000	10000	10000	no		randomized double-blinded parallel group active-controlled	significant (100.00)	THI
Yilmaz, Yener, Turgut, Aydin, & Altug, 2014		Neurosoft	Neuro-MS	not reported	monophasic	figure-of-eight	not reported	not reported	not reported	not reported	not reported	not reported	not reported	not reported	not reported	10	1800	1800	18000	18000	no		randomized single-blinded parallel group placebo-controlled	significant (100.00)	THI, NRS (disturbance)
Bilici, Yigit, Taskin, Gor, & Yilmaz, 2015		Neurosoft	Neuro-MS	not reported	monophasic	circular coil	handle of the coil upwards	temporal cortex	unilateral	0	not reported	1	110	not reported	not reported	10	900	900	9000	9000	no		randomized double-blinded parallel group placebo-controlled	significant (50.00)	THI, TSI
Bilici, Yigit, Taskin, Gor, & Yilmaz, 2015		Neurosoft	Neuro-MS	not reported	monophasic	circular coil	handle of the coil upwards	temporal cortex	unilateral	0	not reported	10	110	not reported	not reported	10	600	600	6000	6000	no		randomized double-blinded parallel group placebo-controlled	significant (100.00)	THI, TSI
Bilici, Yigit, Taskin, Gor, & Yilmaz, 2015		Neurosoft	Neuro-MS	not reported	monophasic	circular coil	handle of the coil upwards	temporal cortex	unilateral	0	not reported	1	110	not reported	not reported	10	900	900	9000	9000	no	paroxetine	randomized double-blinded parallel group placebo-controlled	significant (100.00)	THI, TSI
Folmer et al., 2015		Magstim	Rapid	not reported	biphasic (cosine)	figure-of-eight	handle of the coil upwards	temporal cortex	unilateral	.50	not reported	1	110	59.60	EMG	10	2000	2000	20000	20000	no		randomized double-blinded parallel group placebo-controlled	significant (100.00)	TFI
Kreuzer et al., 2015		MagVenture/ Medtronic	A/S	not reported	biphasic (sine)	figure-of-eight	not reported	temporo-parietal cortex	unilateral	0	not reported	1	110	45.80	EMG	10	4000	2000	40000	20000	no	left 10 Hz DLPFC	randomized double-blinded parallel group active-controlled	not significant (33.33)	THI, TQ, TBF-12
Kreuzer et al., 2015		MagVenture/ Medtronic	A/S	not reported	biphasic (sine)	double-cone-coil & figure-of-eight-coil	not reported	temporo-parietal cortex	unilateral	0	not reported	1	100	45.80	EMG	10	4000	2000	40000	20000	no	medial 10 Hz DLPFC	randomized double-blinded parallel group active-controlled	not significant (33.33)	THI, TQ, TBF-12
J. H. Park et al., 2015		MagVenture/ Medtronic	MagPro	not reported	biphasic (sine)	figure-of-eight	not reported	temporal cortex	unilateral	0	not reported	1	110	not reported	EMG	3	2000	1000	6000	3000	yes	left 1 Hz DLPFC	non-randomized non-blinded parallel group active-controlled	not significant (.00)	THI, VAS (loudness), VAS (awareness), VAS (annoyance), VAS (effect on daily life)
J. H. Park et al., 2015		MagVenture/ Medtronic	MagPro	not reported	biphasic (sine)	figure-of-eight	not reported	temporal cortex	unilateral	0	not reported	1	110	not reported	EMG	4	3000	2000	12000	8000	yes	left 1 Hz DLPFC	non-randomized non-blinded parallel group active-controlled	significant (80.00)	THI, VAS (loudness), VAS (awareness), VAS (annoyance), VAS (effect on daily life)
Sahlsten et al., 2015		Nexstim	NBS System 4.0	not reported	biphasic (sine)	figure-of-eight	optimal direction according to the motor threshold - Neuronavigation	temporal cortex	unilateral	0	not reported	1	90 - 110	not reported	EMG	3 - 15	1800 - 3000	1800 - 3000			yes		non-randomized non-blinded one arm	significant (100.00)	NRS (annoyance), NRS (intensity), NRS (disturbance)
Thabit, Fouad, Shahat, & Youssif, 2015		Magstim	Super Rapid	not reported	biphasic (cosine)	figure-of-eight	handle of the coil upwards	temporo-parietal cortex	unilateral	0	not reported	1	110	not reported	EMG	10	2000	2000	20000	20000	no		randomized single-blinded parallel group active-controlled	not significant (.00)	THI, VAS (uncomfortable)
Thabit, Fouad, Shahat, & Youssif, 2015		Magstim	Super Rapid	not reported	biphasic (cosine)	figure-of-eight	handle of the coil upwards	temporo-parietal cortex	unilateral	0	not reported	1	110	not reported	EMG	10	2000	2000	20000	20000	no	low level laser therapy	randomized single-blinded parallel group active-controlled	significant (100.00)	THI, VAS (uncomfortable)
Wang et al., 2015		MagVenture/ Medtronic	MagPro R30	not reported	biphasic (sine)	figure-of-eight	not reported	temporo-parietal cortex	unilateral	0	not reported	1	110	not reported	not reported	10	1000	1000	10000	10000	yes		non-randomized single-blinded cross over placebo-controlled	significant (100.00)	THI, VAS (loudness)
Wang et al., 2015		MagVenture/ Medtronic	MagPro R30	not reported	biphasic (sine)	figure-of-eight	not reported	temporo-parietal cortex	unilateral	0	not reported	1	110	not reported	not reported	10	1000	1000	10000	10000	no		non-randomized single-blinded cross over placebo-controlled	not significant (.00)	THI, VAS (loudness)
Kreuzer et al., 2016		MagVenture/ Medtronic	MagPro	not reported	biphasic (sine)	figure-of-eight	not reported	temporo-parietal cortex	unilateral	0	not reported	1	110	not reported	EMG	10	4000	2000	40000	20000	no	left 20 Hz DLPFC & relaxation techniques	non-randomized non-blinded one arm	not significant (42.86)	THI, TQ, NRS (loudness), NRS (discomfort/ uncomfortable), NRS (annoyance), NRS (ignorability), NRS (unpleasantness)
Labar, Labar, & Edwards, 2016		Nexstim	Nexstim	not reported	biphasic (sine)	figure-of-eight	not reported	temporo-parietal cortex	unilateral	.25	left or contralateral	1	100	not reported	EMG	5	1800	1800	9000	9000	no		non-randomized non-blinded one arm	significant (50.00)	THI, MTQ, TSS, TRQ
Lehner, Schecklmann, Greenlee, Rupprecht, & Langguth, 2016		MagVenture/ Medtronic	MagPro, MagOption	not reported	biphasic (sine)	figure-of-eight	not reported	temporo-parietal cortex	unilateral	0	not reported	1	110	not reported	EMG	10	3000	3000	30000	30000	no		randomized double-blinded parallel group placebo-controlled	significant (75.00)	THI, TQ, NRS (loudness), NRS (annoyance)
Lehner, Schecklmann, Greenlee, Rupprecht, & Langguth, 2016		MagVenture/ Medtronic	MagPro, MagOption	not reported	biphasic (sine)	figure-of-eight	not reported	temporo-parietal cortex	bilateral	not relevant	not relevant	1	110	not reported	EMG	10	3000	2000	30000	20000	no	left 20 Hz DLPFC	randomized double-blinded parallel group placebo-controlled	significant (75.00)	THI, TQ, NRS (loudness), NRS (annoyance)
Roland, Peelle, Kallogjeri, Nicklaus, & Piccirillo, 2016	Outcome measurement was not reported	Neuronetics	Model 2100	not reported	biphasic (sine)	figure-of-eight	not reported	temporo-parietal cortex	unilateral	0	not reported	1	110	not reported	visual	10 or 20	2000	2000			no		randomized double-blinded cross over placebo-controlled	not reported	THI
Schecklmann et al., 2016	RMT<100	MagVenture/ Medtronic	MagPro, MagOption	not reported	biphasic (sine)	figure-of-eight	handle of the coil upwards	temporal cortex	unilateral	0	not reported	cTBS	80 (AMT)	34.10	EMG	10	1200	1200	12000	12000	yes		randomized single-blinded parallel group placebo-controlled	not significant (28.57)	THI, TQ, NRS (loudness), NRS ( discomfort/ uncomfortable), NRS (annoyance), NRS (ignorability), NRS (unpleasantness)
Wang, Li, Wang, et al., 2016		MagVenture/ Medtronic	MagPro R30	not reported	biphasic (sine)	figure-of-eight	not reported	temporo-parietal cortex	unilateral	0	not reported	1	110	not reported	EMG	10	1000	1000	10000	10000	no		non-randomized non-blinded one arm	significant (100.00)	VAS (loudness)
Wang, Li, Wu, Shi, & Yin, 2016		Magstim	Super Rapid	not reported	biphasic (cosine)	figure-of-eight	not reported	temporo-parietal cortex	unilateral	0	not reported	1	110	not reported	not reported	10	1000	1000	10000	10000	no		non-randomized non-blinded cross over placebo-controlled	significant (100.00)	VAS (loudness), VAS (annoyance)
Cacace et al., 2017		Magstim	Rapid	not reported	biphasic (cosine)	figure-of-eight	handle of the coil upwards	temporal cortex	unilateral	0	not reported	1	110	not reported	visual	5	1200	1200	6000	6000	no		randomized single-blinded cross over placebo-controlled	significant (100.00)	THQ
James et al., 2017	Outcome measurement was not reported	Magstim	Super Rapid	not reported	biphasic (cosine)	figure-of-eight	not reported	temporal cortex	unilateral	not reported	left or contralateral	1	110	not reported	EMG	4	1800	1800	7200	7200	yes		randomized double-blinded cross over placebo-controlled	not reported	VAS (loudness), VAS (awareness), VAS (annoyance)
James et al., 2017	Outcome measurement was not reported	Magstim	Super Rapid	not reported	biphasic (cosine)	figure-of-eight	not reported	temporal cortex	unilateral	not reported	left or contralateral	10	110	not reported	EMG	4	1800	1800	7200	7200	yes		randomized double-blinded cross over placebo-controlled	not reported	VAS (loudness), VAS (awareness), VAS (annoyance)
Kreuzer et al., 2017	Outcome measurement was not reported	MagVenture/ Medtronic	A/S	not reported	biphasic (sine)	figure-of-eight	handle of the coil upwards	temporo-parietal cortex	left or bilateral	not relevant	not relevant	1	110	43.00	EMG	9	4000	2000	36000	18000	no	left 20 Hz DLPFC	non-randomized non-blinded one arm	not reported	TQ, NRS (loudness)
Kreuzer et al., 2017	Outcome measurement was not reported	MagVenture/ Medtronic	A/S	not reported	biphasic (sine)	figure-of-eight	handle of the coil upwards	temporo-parietal cortex	unilateral	.42	not reported	individualized (5 Hz, 10 Hz, 20 Hz or cTBS)	110	42.00	EMG	9	4000	2000	36000	18000	no	left & right (.25) 5 Hz, 10 Hz , 20 Hz or cTBS DLPFC	non-randomized non-blinded one arm	not reported	TQ, NRS (loudness)
Landgrebe et al., 2017		MagVenture/ Medtronic	MagPro X-100 or MagPro R30	not reported	biphasic (sine)	figure-of-eight	handle of the coil upwards	temporal cortex	unilateral	0	not reported	1	110	not reported	not reported	10	2000	2000	20000	20000	no		randomized single-blinded parallel group placebo-controlled (multicenter)	not significant (.00)	THI, TQ
Noh, Kyong, et al., 2017		MagVenture/ Medtronic	MagPro	not reported	biphasic (sine)	figure-of-eight	not reported	temporal cortex	unilateral	0	not reported	1	110	not reported	EMG	4	3000	2000	12000	8000	no	left 1 Hz DLPFC	randomized double-blinded parallel group active-controlled	not significant (40.00)	THI, VAS (loudness), VAS (awareness), VAS (annoyance), VAS (effect on daily life)
Noh, Kyong, et al., 2017	DLPFC was primary stimulation position	MagVenture/ Medtronic	MagPro	not reported	biphasic (sine)	figure-of-eight	not reported		unilateral	0	not reported	1	110	not reported	EMG	4	3000		12000		no	DLPFC	randomized double-blinded parallel group active-controlled	not significant (.00)	THI, VAS (loudness), VAS (awareness), VAS (annoyance), VAS (effect on daily life)
Noh, Rah, et al., 2017		MagVenture/ Medtronic	MagPro	not reported	biphasic (sine)	figure-of-eight	not reported	temporal cortex	unilateral	0	not reported	1	110	not reported	EMG	4	3000	2000	12000	8000	no	left 1 Hz DLPFC	non-randomized non-blinded parallel group active-controlled	not significant (40.00)	THI, VAS (loudness), VAS (awareness), VAS (annoyance), VAS (effect on daily life)
Noh, Rah, et al., 2017		MagVenture/ Medtronic	MagPro	not reported	biphasic (sine)	figure-of-eight	not reported	temporal cortex	unilateral	0	not reported	1	110	not reported	EMG	4	3000	2000	12000	8000	yes	left 1 Hz DLPFC	non-randomized non-blinded parallel group active-controlled	significant (80.00)	THI, VAS (loudness), VAS (awareness), VAS (annoyance), VAS (effect on daily life)
Sahlsten et al., 2017		Nexstim	NBS System 4.0	not reported	biphasic (sine)	figure-of-eight	optimal direction according to the motor threshold - Neuronavigation	temporal cortex	unilateral	0	not reported	1	80 - 100	38.30	EMG	10	4000	4000	40000	40000	yes		randomized single-blinded parallel group placebo-controlled	significant (100.00)	THI, VAS (annoyance), VAS (intensity), VAS (distress)
Formánek et al., 2018		Deymed	DuoMAG XT-100	not reported	biphasic (cosine)	figure-of-eight	not reported	temporal cortex	bilateral	not relevant	not relevant	1	80 - 110	not reported	visual	5	2300	2000	11500	10000	yes	left 25 Hz DLPFC	randomized double-blinded parallel group placebo-controlled	significant (100.00)	THI, THQ - not reported, TRQ - not reported
Vielsmeier et al., 2018		MagVenture/ Medtronic	MagPro X100	not reported	biphasic (sine)	figure-of-eight	not reported	temporo-parietal cortex	unilateral	0	not reported	1	110	not reported	EMG	10	4000	2000	40000	20000	no	left 20 Hz DLPFC & peripheral muscle magnetic stimulation	non-randomized non-blinded one arm	not significant (.00)	TQ
